# Supplementary material for: Competitive Exclusion Bacterial Culture Derived from the Gut Microbiome of Nile Tilapia (Oreochromis niloticus) as a Resource to Efficiently Recover Probiotic Strains: Taxonomic, Genomic, and Functional Proof of Concept
Source: Microorganisms. 2022 Jul 8;10(7):1376. doi: 10.3390/microorganisms10071376 (PMC9321352; doi:10.3390/microorganisms10071376)
Supplement: Supplementary file 1 [file microorganisms-10-01376-s001.zip]

Archive with 1 entries (1 files):
- microorganisms-1777248-supplementary.pdf
